# Supplementary material for: Systematic analysis of the UDP-glucosyltransferase family: discovery of a member involved in rutin biosynthesis in Solanum melongena
Source: Front Plant Sci. 2023 Dec 22;14:1310080. doi: 10.3389/fpls.2023.1310080 (PMC10774229; doi:10.3389/fpls.2023.1310080)
Supplement: Supplementary file 2 [file Table_1.xlsx]

## Sheet: Sheet1
Table S1. List of UGT genes that were identified in eggplant genome
Gene ID	Chromosome Name	Number of Amino Acid	Sequence Length(bp)	Chromosome Position	MW(kDa)	Theoretical pI	Instability Index	Aliphatic Index	Grand Average of Hydropathicity	Group	Gene Annotation
SMEL4_01g013380	chr1	455	1368	76150921-76152288	51.46	5.71	45.57	98.09	-0.161	A group	Similar to UGT94E5: Beta-D-glucosyl crocetin beta-1%2C6-glucosyltransferase
SMEL4_01g024360	chr1	738	2217	98667672-98672411	81.34	5.31	41.95	97.28	0.016	A group	Similar to UGT91A1: UDP-glycosyltransferase 91A1
SMEL4_01g024370	chr1	472	1419	98672795-98674213	52.28	5.95	39.41	96.72	-0.138	A group	Similar to GT4: Putative UDP-rhamnose:rhamnosyltransferase 1
SMEL4_01g025760	chr1	450	1353	100262816-100264168	51.27	6.36	41.47	91.58	-0.173	A group	Similar to UGT94E5: Beta-D-glucosyl crocetin beta-1%2C6-glucosyltransferase
SMEL4_02g017850	chr2	473	1422	17327255-17328676	53.24	5.28	33.51	90.85	-0.158	A group	Similar to UGT91C1: UDP-glycosyltransferase 91C1
SMEL4_04g004460	chr4	459	1380	5787008-5788387	51.65	5.92	35.23	86.01	-0.209	A group	Similar to F3GGT1: Cyanidin 3-O-galactoside 2''-O-xylosyltransferase FGGT1
SMEL4_04g004470	chr4	459	1380	5795051-5796430	51.87	5.92	36.59	82.81	-0.222	A group	Similar to F3GGT1: Cyanidin 3-O-galactoside 2''-O-xylosyltransferase FGGT1
SMEL4_04g014600	chr4	455	1368	71208889-71210466	51.7	5.82	53.3	95.93	-0.205	A group	Similar to UGT29: UDP-glucosyltransferase 29
SMEL4_04g019940	chr4	434	1305	78876280-78878298	49.37	6.22	39.77	96.61	-0.059	A group	Similar to UGT79B6: UDP-glycosyltransferase 79B6
SMEL4_04g023500	chr4	456	1371	82311863-82313233	51.98	8.07	46.69	91.84	-0.21	A group	Similar to UGT29: UDP-glucosyltransferase 29
SMEL4_05g002420	chr5	480	1443	2893850-2895292	54.63	5.89	32.67	96.65	-0.177	A group	Similar to GT4: Putative UDP-rhamnose:rhamnosyltransferase 1
SMEL4_05g002430	chr5	483	1452	2897137-2898588	54.88	6.64	38.07	93.23	-0.217	A group	Similar to GT4: Putative UDP-rhamnose:rhamnosyltransferase 1
SMEL4_05g004840	chr5	444	1335	5816698-5818032	50.76	5.74	36.45	92.61	-0.234	A group	Similar to UGT94E5: Beta-D-glucosyl crocetin beta-1%2C6-glucosyltransferase
SMEL4_05g016010	chr5	472	1419	71124402-71125820	52.58	6.61	32.07	90.59	-0.044	A group	Similar to RT: Anthocyanidin-3-O-glucoside rhamnosyltransferase
SMEL4_08g022580	chr8	440	1323	84303862-84305184	49.79	6	51.86	89.02	-0.196	A group	Similar to UGT29: UDP-glucosyltransferase 29
SMEL4_09g004290	chr9	454	1365	5210337-5211701	51.57	7.65	46.96	93.63	-0.135	A group	Similar to UGT94E5: Beta-D-glucosyl crocetin beta-1%2C6-glucosyltransferase
SMEL4_11g001250	chr11	462	1389	1331337-1333588	51.82	6.13	31.84	98.1	0.005	A group	Similar to UGT79B6: UDP-glycosyltransferase 79B6
SMEL4_11g026350	chr11	454	1365	104191679-104193287	51.77	6.64	51.18	89.93	-0.136	A group	Similar to UGT29: UDP-glucosyltransferase 29
SMEL4_11g026380	chr11	444	1335	104290603-104291937	50.21	5.77	52.16	88.24	-0.246	A group	Similar to UGT29: UDP-glucosyltransferase 29
SMEL4_11g026390	chr11	442	1329	104292864-104294192	50.03	5.61	55.22	92.42	-0.262	A group	Similar to UGT29: UDP-glucosyltransferase 29
SMEL4_11g026400	chr11	455	1368	104297662-104299029	51.52	5.56	47.32	95.98	-0.225	A group	Similar to UGT94E5: Beta-D-glucosyl crocetin beta-1%2C6-glucosyltransferase
SMEL4_11g026410	chr11	175	528	104310279-104310806	19.86	5.61	28.83	103.03	-0.273	A group	Similar to UGT94E5: Beta-D-glucosyl crocetin beta-1%2C6-glucosyltransferase
SMEL4_11g026420	chr11	456	1371	104325207-104326577	51.57	5.49	41.86	95.99	-0.2	A group	Similar to UGT94E5: Beta-D-glucosyl crocetin beta-1%2C6-glucosyltransferase
SMEL4_11g026430	chr11	154	465	104328912-104329376	17.02	5.83	28.49	93.05	-0.33	A group	Similar to UGT94E5: Beta-D-glucosyl crocetin beta-1%2C6-glucosyltransferase
SMEL4_11g026440	chr11	154	465	104336016-104336480	17.02	5.83	28.49	93.05	-0.33	A group	Similar to UGT94E5: Beta-D-glucosyl crocetin beta-1%2C6-glucosyltransferase
SMEL4_11g026450	chr11	176	531	104342160-104342690	19.81	5.48	30.9	99.15	-0.34	A group	Similar to UGT94E5: Beta-D-glucosyl crocetin beta-1%2C6-glucosyltransferase
SMEL4_11g026460	chr11	455	1368	104354808-104356175	51.29	5.29	37.71	91.93	-0.247	A group	Similar to UGT94E5: Beta-D-glucosyl crocetin beta-1%2C6-glucosyltransferase
SMEL4_11g026470	chr11	262	789	104367882-104368819	29.67	5.94	41.33	94.77	-0.135	A group	Similar to UGT29: UDP-glucosyltransferase 29
SMEL4_11g026480	chr11	476	1431	104375370-104376800	55.26	6.07	40.15	96.03	-0.213	A group	Similar to UGT29: UDP-glucosyltransferase 29
SMEL4_11g026760	chr11	868	2607	104704804-104711316	98.87	5.37	40.83	91.51	-0.188	A group	Similar to UGT91A1: UDP-glycosyltransferase 91A1
SMEL4_11g026770	chr11	481	1446	104713034-104714600	54.44	5.27	34.89	91.37	-0.201	A group	Similar to UGT91D2: UDP-glycosyltransferase 91D2
SMEL4_11g026780	chr11	475	1428	104716848-104718275	53.95	5.91	39.98	92.95	-0.194	A group	Similar to GT4: Putative UDP-rhamnose:rhamnosyltransferase 1
SMEL4_11g026790	chr11	491	1476	104720836-104726213	56.25	5.04	40.46	85.8	-0.225	A group	Similar to UGT91A1: UDP-glycosyltransferase 91A1
SMEL4_11g026800	chr11	919	2760	104727347-104734003	105.17	5.33	42.46	87.61	-0.271	A group	Similar to UGT91A1: UDP-glycosyltransferase 91A1
SMEL4_11g026810	chr11	320	963	104727653-104728612	36.39	4.81	44.13	81.62	-0.234	A group	Similar to UGT91A1: UDP-glycosyltransferase 91A1
SMEL4_03g006580	chr3	346	1041	6230594-6231656	38.72	5.4	30.22	89.65	-0.146	B group	Similar to UGT89B2: UDP-glycosyltransferase 89B2
SMEL4_03g006600	chr3	483	1452	6234346-6235797	53.83	6.44	42.04	95.51	-0.09	B group	Similar to UGT89B2: UDP-glycosyltransferase 89B2
SMEL4_07g011420	chr7	260	783	73042268-73043050	29.49	4.9	37.55	88.19	-0.225	B group	Similar to UGT89B2: UDP-glycosyltransferase 89B2
SMEL4_10g010970	chr10	469	1410	14372006-14373415	52.02	5.88	38.52	101.15	0.005	B group	Similar to UGT89A2: UDP-glycosyltransferase 89A2
SMEL4_10g021730	chr10	470	1413	79176035-79177447	52.46	5.98	35.13	96.81	-0.026	B group	Similar to UGT89B1: Flavonol 3-O-glucosyltransferase UGT89B1
SMEL4_02g021820	chr2	376	1131	22674991-22676121	42.36	5.42	37.79	88.14	-0.132	C group	Similar to UGT90A1: UDP-glycosyltransferase 90A1
SMEL4_02g021900	chr2	435	1308	22769700-22771083	48.53	6.58	37.52	90.25	-0.113	C group	Similar to UGT90A1: UDP-glycosyltransferase 90A1
SMEL4_02g021910	chr2	218	657	22816470-22817133	24.48	6.1	46.65	93.39	-0.119	C group	Similar to UGT90A1: UDP-glycosyltransferase 90A1
SMEL4_03g006100	chr3	461	1386	5725328-5727911	52.1	6.26	41.41	87.35	-0.085	C group	Similar to UGT90A1: UDP-glycosyltransferase 90A1
SMEL4_01g033210	chr1	483	1452	107868288-107869739	54.22	5.73	34.55	85.8	-0.242	D group	Similar to TOGT1: Scopoletin glucosyltransferase
SMEL4_01g033220	chr1	482	1449	107871031-107872479	54.13	6.11	39.06	91.62	-0.212	D group	Similar to TOGT1: Scopoletin glucosyltransferase
SMEL4_01g033250	chr1	468	1407	107891980-107893386	52.61	5.84	45.82	88.55	-0.075	D group	Similar to TOGT1: Scopoletin glucosyltransferase
SMEL4_01g033260	chr1	475	1428	107900135-107901562	53.26	5.49	46.84	88.27	-0.133	D group	Similar to TOGT1: Scopoletin glucosyltransferase
SMEL4_01g033270	chr1	517	1554	107902133-107905034	58.04	5.82	46.61	78.09	-0.279	D group	Similar to TOGT1: Scopoletin glucosyltransferase
SMEL4_01g033280	chr1	471	1416	107909402-107910817	53.2	5.74	47.16	78.07	-0.299	D group	Similar to TOGT1: Scopoletin glucosyltransferase
SMEL4_05g002120	chr5	431	1296	2518180-2519504	48.91	5.92	45.56	93.39	-0.162	D group	Similar to TOGT1: Scopoletin glucosyltransferase
SMEL4_05g015880	chr5	471	1416	70892083-70893498	52.83	5.76	48.18	78.87	-0.266	D group	Similar to TOGT1: Scopoletin glucosyltransferase
SMEL4_05g018440	chr5	488	1467	75250379-75251845	55.07	5.84	44.84	89.26	-0.134	D group	Similar to TOGT1: Scopoletin glucosyltransferase
SMEL4_05g018450	chr5	395	1188	75253006-75254193	44.95	5.71	50.41	83.39	-0.221	D group	Similar to TOGT1: Scopoletin glucosyltransferase
SMEL4_05g018460	chr5	762	2289	75255365-75257809	86.72	5.8	41.79	88.03	-0.11	D group	Similar to GmSGT2: Soyasapogenol B glucuronide galactosyltransferase
SMEL4_06g024520	chr6	500	1503	91307652-91309154	55.82	5.63	39.46	98.1	-0.091	D group	Similar to UGT73C3: UDP-glycosyltransferase 73C3
SMEL4_06g024530	chr6	330	993	91310226-91311218	37.06	6.68	38.41	90.09	-0.361	D group	Similar to UGT73C4: UDP-glycosyltransferase 73C4
SMEL4_06g024540	chr6	490	1473	91311926-91313398	54.76	5.96	40.75	95.76	-0.111	D group	Similar to UGT73C3: UDP-glycosyltransferase 73C3
SMEL4_06g024550	chr6	494	1485	91314697-91316181	55.7	6.63	36.87	95.51	-0.092	D group	Similar to UGT73C3: UDP-glycosyltransferase 73C3
SMEL4_06g024560	chr6	494	1485	91318508-91319992	55.55	6.16	44.04	96.9	-0.132	D group	Similar to UGT73C2: UDP-glycosyltransferase 73C2
SMEL4_07g013480	chr7	502	1509	86565108-86566616	56.43	5.84	44.42	94.38	-0.092	D group	Similar to GmSGT2: Soyasapogenol B glucuronide galactosyltransferase
SMEL4_07g013660	chr7	514	1545	87475174-87477584	58.2	6.04	46.98	91.79	-0.178	D group	Similar to TOGT1: Scopoletin glucosyltransferase
SMEL4_08g006410	chr8	529	1590	7012858-7014448	59.72	5.66	41.51	89.22	-0.24	D group	Similar to GmSGT2: Soyasapogenol B glucuronide galactosyltransferase
SMEL4_08g006420	chr8	593	1782	7023712-7026922	66.52	5.55	44.01	91.08	-0.191	D group	Similar to GmSGT2: Soyasapogenol B glucuronide galactosyltransferase
SMEL4_08g006460	chr8	564	1695	7063012-7065635	63.91	5.73	46	90.74	-0.188	D group	Similar to GmSGT2: Soyasapogenol B glucuronide galactosyltransferase
SMEL4_09g023830	chr9	488	1467	89835774-89837240	55.37	6.9	36.32	100.04	-0.096	D group	Similar to UGT73C1: UDP-glycosyltransferase 73C1
SMEL4_10g005040	chr10	439	1320	4852012-4856258	48.17	7.43	44.49	88.34	-0.044	D group	Similar to UGT73C3: UDP-glycosyltransferase 73C3
SMEL4_10g007230	chr10	476	1431	7314331-7315761	54.02	5.49	43.19	87.84	-0.221	D group	Similar to UGT73C3: UDP-glycosyltransferase 73C3
SMEL4_10g007390	chr10	487	1464	7498723-7500186	55.43	5.85	45.31	89.86	-0.232	D group	Similar to UGT73C4: UDP-glycosyltransferase 73C4
SMEL4_05g020960	chr5	473	1422	77735771-77738945	53.18	6.33	42.36	93.53	-0.12	D group	Similar to UGT73C4: UDP-glycosyltransferase 73C4
SMEL4_10g007400	chr10	487	1464	7501240-7502703	55.22	5.47	44.7	88.07	-0.174	D group	Similar to UGT73C3: UDP-glycosyltransferase 73C3
SMEL4_10g007410	chr10	495	1488	7528951-7530438	55.82	5.8	46.15	101.35	-0.025	D group	Similar to UGT73D1: UDP-glycosyltransferase 73D1
SMEL4_10g007420	chr10	495	1488	7528951-7530438	55.82	5.8	46.15	101.35	-0.025	D group	Similar to UGT73D1: UDP-glycosyltransferase 73D1
SMEL4_01g024550	chr1	475	1428	98868394-98869821	52.38	5.8	41.26	99.33	-0.085	E group	Similar to AS: Hydroquinone glucosyltransferase
SMEL4_02g011650	chr2	485	1458	10663588-10665045	54.07	5.47	45.62	93.4	-0.047	E group	Similar to UGT43: UDP-glycosyltransferase 43
SMEL4_02g025040	chr2	477	1434	30416662-30418971	53.63	6	43.87	98.26	-0.154	E group	Similar to GT5: Anthocyanidin 3-O-glucosyltransferase 5
SMEL4_02g025050	chr2	519	1560	30466371-30469178	58.4	5.96	46.28	96.72	-0.148	E group	Similar to GT5: Anthocyanidin 3-O-glucosyltransferase 5
SMEL4_02g025060	chr2	346	1041	30497366-30500025	38.76	5.86	48.09	100.84	-0.023	E group	Similar to GT5: Anthocyanidin 3-O-glucosyltransferase 5
SMEL4_04g001050	chr4	477	1434	1195230-1196919	53.22	5.31	36.76	97.63	-0.074	E group	Similar to AS: Hydroquinone glucosyltransferase
SMEL4_04g020920	chr4	759	2280	79839592-79843992	84.54	5.68	46.83	95.18	-0.072	E group	Similar to GT5: Anthocyanidin 3-O-glucosyltransferase 5
SMEL4_05g006600	chr5	470	1413	8993964-8995376	52.94	5.45	47.61	87.3	-0.061	E group	Similar to GT6: UDP-glucose flavonoid 3-O-glucosyltransferase 6
SMEL4_06g014800	chr6	489	1470	79534407-79535876	54.63	5.5	42.64	91.51	-0.109	E group	Similar to UGT71A15: UDP-glycosyltransferase 71A15
SMEL4_06g017180	chr6	478	1437	83824404-83825840	53.7	5.34	46.27	89.92	-0.038	E group	Similar to GT3: Putative UDP-glucose flavonoid 3-O-glucosyltransferase 3
SMEL4_07g013300	chr7	472	1419	85295785-85297203	53.18	5.56	46.27	90.02	-0.101	E group	Similar to UGT71K2: UDP-glycosyltransferase 71K2
SMEL4_07g013320	chr7	472	1419	85327094-85328512	52.93	5.43	45.46	95.02	-0.065	E group	Similar to GT3: Putative UDP-glucose flavonoid 3-O-glucosyltransferase 3
SMEL4_09g000430	chr9	441	1326	745373-748508	50.09	6.05	35.72	94.33	-0.107	E group	Similar to UGT71E1: UDP-glycosyltransferase 71E1
SMEL4_09g005600	chr9	482	1449	7548306-7549787	53.87	5.37	43.72	85.31	-0.084	E group	Similar to UGT71E1: UDP-glycosyltransferase 71E1
SMEL4_09g005620	chr9	485	1458	7565296-7566753	54.21	5.38	46.54	92	-0.07	E group	Similar to UGT71E1: UDP-glycosyltransferase 71E1
SMEL4_09g005630	chr9	302	909	7567142-7568570	33.73	5.17	36.41	92.95	-0.235	E group	Similar to GT6: UDP-glucose flavonoid 3-O-glucosyltransferase 6
SMEL4_10g022590	chr10	526	1581	81334286-81337714	58.71	6.05	47.72	88.21	-0.135	E group	Similar to GT6: UDP-glucose flavonoid 3-O-glucosyltransferase 6
SMEL4_07g000640	chr7	453	1362	910576-912641	49.73	5.38	38.89	89.49	-0.044	F group	Similar to Kaempferol 3-O-beta-D-galactosyltransferase
SMEL4_10g004620	chr10	442	1329	4287002-4288330	49.19	5.92	41.16	90.38	-0.075	F group	Similar to GT: Anthocyanidin 3-O-glucosyltransferase
SMEL4_01g030370	chr1	486	1461	105465747-105468314	55.01	5.78	44.37	89.81	-0.114	G group	Similar to UGT85A24: 7-deoxyloganetin glucosyltransferase
SMEL4_03g031380	chr3	474	1425	94649856-94652055	53.72	5.16	49.66	89.05	-0.167	G group	Similar to UGT85K4: Linamarin synthase 1
SMEL4_04g016460	chr4	481	1446	74175546-74177362	54.27	5.49	40.8	87.57	-0.113	G group	Similar to UGT85A24: 7-deoxyloganetin glucosyltransferase
SMEL4_04g016470	chr4	487	1464	74237936-74239847	54.59	5.61	40.42	91.48	-0.109	G group	Similar to UGT85A24: 7-deoxyloganetin glucosyltransferase
SMEL4_04g016480	chr4	491	1476	74244352-74246459	55.76	5.89	41.71	86.99	-0.109	G group	Similar to UGT85A24: 7-deoxyloganetin glucosyltransferase
SMEL4_04g016490	chr4	457	1374	74247537-74249099	51.53	5.57	40.94	91.31	-0.142	G group	Similar to UGT85A24: 7-deoxyloganetin glucosyltransferase
SMEL4_04g016500	chr4	487	1464	74264777-74266673	54.69	5.7	42.55	85.46	-0.256	G group	Similar to UGT85A24: 7-deoxyloganetin glucosyltransferase
SMEL4_04g016520	chr4	487	1464	74305786-74307522	54.84	5.14	38.43	87.29	-0.21	G group	Similar to UGT85A24: 7-deoxyloganetin glucosyltransferase
SMEL4_04g016530	chr4	486	1461	74309089-74310851	54.47	5.61	41.26	87.86	-0.203	G group	Similar to UGT85A24: 7-deoxyloganetin glucosyltransferase
SMEL4_05g017240	chr5	483	1452	73605403-73607316	54.22	5.4	43.9	86.98	-0.188	G group	Similar to UGT85A24: 7-deoxyloganetin glucosyltransferase
SMEL4_05g017250	chr5	483	1452	73617829-73619799	54.24	5.35	50.41	89.38	-0.163	G group	Similar to UGT85A24: 7-deoxyloganetin glucosyltransferase
SMEL4_06g003100	chr6	450	1353	4389335-4391375	51.12	5.63	51.57	99.42	-0.057	H group	Similar to UGT76A2: UDP-glucose iridoid glucosyltransferase
SMEL4_10g005770	chr10	433	1302	5693163-5695649	49.3	5.44	38.89	93.6	-0.036	H group	Similar to UGT76E1: UDP-glycosyltransferase 76E1
SMEL4_10g006890	chr10	491	1476	6956526-6958727	55.17	5.55	54.06	93.05	-0.122	H group	Similar to UGT76E1: UDP-glycosyltransferase 76E1
SMEL4_10g006900	chr10	757	2274	6962800-6966577	84.94	5.19	51.02	95.22	-0.094	H group	Similar to UGT76E1: UDP-glycosyltransferase 76E1
SMEL4_10g006940	chr10	477	1434	7011982-7013499	53.63	5.31	55.13	92.91	-0.087	H group	Similar to UGT76E1: UDP-glycosyltransferase 76E1
SMEL4_10g015810	chr10	237	714	29923544-29924335	26.72	5.7	49.2	88.02	-0.089	H group	Similar to UGT76C4: UDP-glycosyltransferase 76C4
SMEL4_02g022300	chr2	466	1401	23414079-23416024	51.93	5.71	37.35	96.05	-0.073	I group	Similar to UGT83A1: UDP-glycosyltransferase 83A1
SMEL4_02g021030	chr2	673	2022	21463369-21472227	76.15	6.14	42.96	88.89	-0.166	J group	Similar to UGT87A2: UDP-glycosyltransferase 87A2
SMEL4_06g028520	chr6	456	1371	94985829-94988001	51.42	5.75	44.59	86.32	-0.136	J group	Similar to UGT87A2: UDP-glycosyltransferase 87A2
SMEL4_01g030150	chr1	479	1440	105086277-105089906	54.49	5.35	32.85	95.78	-0.088	K group	Similar to UGT86A1: UDP-glycosyltransferase 86A1
SMEL4_05g005370	chr5	484	1455	6459343-6462000	54.73	5.98	42.06	88.62	-0.194	K group	Similar to UGT86A1: UDP-glycosyltransferase 86A1
SMEL4_08g026410	chr8	474	1425	90330735-90333072	53.91	5.8	37.83	97.47	-0.064	K group	Similar to UGT86A2: UDP-glycosyltransferase 86A2
SMEL4_09g023240	chr9	480	1443	89022036-89024787	54.21	5.41	36.59	103.71	-0.031	K group	Similar to UGT86A1: UDP-glycosyltransferase 86A1
SMEL4_09g023250	chr9	535	1608	89029303-89041199	60.45	6.19	34.94	87.46	-0.229	K group	Similar to UGT86A1: UDP-glycosyltransferase 86A1
SMEL4_09g023290	chr9	494	1485	89073347-89075911	55.66	5.85	29.02	86.8	-0.168	K group	Similar to UGT86A1: UDP-glycosyltransferase 86A1
SMEL4_11g023080	chr11	476	1431	99774740-99776663	53.42	6.35	46.52	92.33	-0.12	K group	Similar to UGT86A1: UDP-glycosyltransferase 86A1
SMEL4_11g023090	chr11	476	1431	99786324-99788293	53.35	6.65	44.36	92.79	-0.214	K group	Similar to UGT86A1: UDP-glycosyltransferase 86A1
SMEL4_01g023250	chr1	439	1320	97387156-97388837	49.53	5.81	38	83.21	-0.155	L group	Similar to UGT74F2: UDP-glycosyltransferase 74F2
SMEL4_01g032970	chr1	487	1464	107690444-107691907	54.37	5.71	40	87.1	-0.16	L group	Similar to GT2: Cinnamate beta-D-glucosyltransferase
SMEL4_03g021700	chr3	581	1746	32294776-32297486	64.71	6.22	37.91	89.09	-0.087	L group	Similar to UGT74B1: UDP-glycosyltransferase 74B1
SMEL4_03g021710	chr3	584	1755	32316112-32319652	65.35	8.59	37.9	89.32	-0.13	L group	Similar to UGT74B1: UDP-glycosyltransferase 74B1
SMEL4_04g022450	chr4	330	993	81487271-81488817	36.77	5.83	37.2	89.52	-0.084	L group	Similar to UGT74E2: UDP-glycosyltransferase 74E2
SMEL4_05g003060	chr5	421	1266	3561929-3566306	47.41	4.99	38.38	87.72	-0.13	L group	Similar to UGT75L6: Crocetin glucosyltransferase%2C chloroplastic
SMEL4_05g003090	chr5	458	1377	3586808-3589354	51.28	4.98	48.2	90.44	-0.203	L group	Similar to UGT75C1: UDP-glycosyltransferase 75C1
SMEL4_05g020290	chr5	795	2388	77166461-77171644	89.75	5.14	41.67	88.97	-0.116	L group	Similar to UGT9: UDP glycosyltransferase 9
SMEL4_05g020300	chr5	453	1362	77174538-77176842	51.15	5.69	40.36	90.93	-0.121	L group	Similar to UGT74AE2: UDP-glucosyltransferase 74AE2
SMEL4_05g020340	chr5	494	1485	77199113-77200597	54.84	5.33	46.79	91.34	-0.087	L group	Similar to UGT84A13: Gallate 1-beta-glucosyltransferase
SMEL4_05g022670	chr5	470	1413	79432672-79435312	52.75	4.98	50.53	84.62	-0.254	L group	Similar to UGT75C1: UDP-glycosyltransferase 75C1
SMEL4_06g002040	chr6	463	1392	2778401-2780970	52.56	6.1	47.82	94.9	-0.151	L group	Similar to UGT74F2: UDP-glycosyltransferase 74F2
SMEL4_07g003760	chr7	420	1263	6149430-6155405	47.32	5.39	45.17	87.88	-0.255	L group	Similar to UGT75C1: UDP-glycosyltransferase 75C1
SMEL4_08g008190	chr8	455	1368	9518024-9520491	50.83	5.57	42.99	86.97	-0.073	L group	Similar to UGT74F2: UDP-glycosyltransferase 74F2
SMEL4_08g021060	chr8	470	1413	77464776-77466188	52.81	6.25	41.38	86.64	-0.195	L group	Similar to UGT84A13: Gallate 1-beta-glucosyltransferase
SMEL4_08g022110	chr8	491	1476	82681469-82682944	54.64	5.42	46.35	87.72	-0.153	L group	Similar to GT2: Cinnamate beta-D-glucosyltransferase
SMEL4_08g023730	chr8	766	2301	86439614-86442880	86.66	5.36	47.78	91.03	-0.202	L group	Similar to UGT74G1: UDP-glycosyltransferase 74G1
SMEL4_08g023740	chr8	456	1371	86445846-86448265	51.27	5.39	45.2	91.84	-0.166	L group	Similar to UGT74G1: UDP-glycosyltransferase 74G1
SMEL4_08g023750	chr8	321	966	86461231-86462528	36.3	5.89	50.96	90.75	-0.291	L group	Similar to UGT74D1: UDP-glycosyltransferase 74D1
SMEL4_08g023760	chr8	602	1809	86467869-86471423	68.52	5.22	44.88	93.69	-0.22	L group	Similar to UGT74D1: UDP-glycosyltransferase 74D1
SMEL4_08g023780	chr8	766	2301	86476359-86479161	86.66	5.36	47.78	91.03	-0.202	L group	Similar to UGT74G1: UDP-glycosyltransferase 74G1
SMEL4_09g001380	chr9	472	1419	1541148-1542566	53.1	5.18	49.11	88.58	-0.285	L group	Similar to UGT75C1: UDP-glycosyltransferase 75C1
SMEL4_09g001390	chr9	466	1401	1545477-1546877	52.63	4.93	44.53	89.87	-0.172	L group	Similar to UGT75L6: Crocetin glucosyltransferase%2C chloroplastic
SMEL4_09g001400	chr9	365	1098	1549822-1551198	40.99	4.93	39.72	92.93	-0.192	L group	Similar to UGT75C1: UDP-glycosyltransferase 75C1
SMEL4_09g001410	chr9	365	1098	1555960-1557336	40.99	4.93	39.72	92.93	-0.192	L group	Similar to UGT75C1: UDP-glycosyltransferase 75C1
SMEL4_00g012200	chr0	287	864	48895441-48896475	32.42	8.3	36.08	87.6	-0.259	M group	Similar to UGT92A1: UDP-glycosyltransferase 92A1
SMEL4_01g001190	chr1	493	1482	1556599-1558080	55.68	5.15	38.27	86.23	-0.14	M group	Similar to UGT92A1: UDP-glycosyltransferase 92A1
SMEL4_05g003170	chr5	506	1521	3685483-3687003	56.33	6.62	43.61	90.51	-0.064	M group	Similar to UGT92A1: UDP-glycosyltransferase 92A1
SMEL4_12g010060	chr12	510	1533	57111194-57112897	57.53	6.44	38.44	90.41	-0.139	M group	Similar to UGT92A1: UDP-glycosyltransferase 92A1
SMEL4_12g010090	chr12	509	1530	57532887-57535457	57.23	5.5	35.56	86.92	-0.296	M group	Similar to UGT92A1: UDP-glycosyltransferase 92A1
SMEL4_12g001660	chr12	439	1320	2113984-2117373	49.63	7.94	39.19	93.94	-0.083	N group	Similar to UGT82A1: UDP-glycosyltransferase 82A1
SMEL4_05g000470	chr5	1197	3594	653183-677456	134.07	5.19	47.79	92.58	-0.121	O group	Similar to ZOG1: Zeatin O-glucosyltransferase
SMEL4_06g016750	chr6	496	1491	83198610-83200100	55.85	6.27	45.17	83.51	-0.302	O group	Similar to ZOG1: Zeatin O-glucosyltransferase
SMEL4_06g016760	chr6	466	1401	83218008-83219408	53.01	5.59	40.86	90.52	-0.245	O group	Similar to ZOG1: Zeatin O-glucosyltransferase
SMEL4_07g000560	chr7	749	2250	837043-839926	85.38	5.97	55.67	79.24	-0.323	O group	Similar to ZOG1: Zeatin O-glucosyltransferase
SMEL4_10g001720	chr10	516	1551	1361079-1362885	58.22	6.33	50	88.8	-0.255	O group	Similar to ZOG1: Zeatin O-glucosyltransferase
SMEL4_10g001730	chr10	1040	3123	1365696-1371165	117.67	6.79	52.06	83.42	-0.315	O group	Similar to ZOG1: Zeatin O-glucosyltransferase
SMEL4_10g001740	chr10	449	1350	1378670-1380648	50.74	9.07	57.36	93.96	-0.165	O group	Similar to ZOG1: Zeatin O-glucosyltransferase
SMEL4_10g001750	chr10	473	1422	1390221-1391642	54.03	8.49	46.31	84.4	-0.35	O group	Similar to ZOG1: Zeatin O-glucosyltransferase
SMEL4_10g002120	chr10	434	1305	1718241-1719545	49.35	6.12	47.72	80.83	-0.326	O group	Similar to ZOG1: Zeatin O-glucosyltransferase
SMEL4_10g002130	chr10	156	471	1737688-1738158	17.65	6.09	48.91	79.87	-0.094	O group	Similar to ZOG1: Zeatin O-glucosyltransferase
SMEL4_10g002140	chr10	471	1416	1738332-1741653	52.98	5.89	55.37	87.71	-0.206	O group	Similar to ZOX1: Zeatin O-xylosyltransferase
SMEL4_10g002160	chr10	471	1416	1766869-1768284	54.13	9.23	45.31	86.22	-0.32	O group	Similar to ZOG1: Zeatin O-glucosyltransferase
SMEL4_10g011270	chr10	447	1344	14751114-14752457	50.91	5.75	52.27	83.74	-0.342	O group	Similar to ZOG1: Zeatin O-glucosyltransferase
SMEL4_11g005090	chr11	512	1539	5154750-5157522	58.07	6.01	62.87	84.92	-0.269	O group	Similar to ZOG1: Zeatin O-glucosyltransferase
SMEL4_11g005110	chr11	462	1389	5158827-5160215	51.95	5.72	59.58	88.23	-0.188	O group	Similar to ZOG1: Zeatin O-glucosyltransferase
SMEL4_11g005130	chr11	471	1416	5171076-5172491	52.76	5.87	60.68	91.32	-0.206	O group	Similar to ZOG1: Zeatin O-glucosyltransferase
SMEL4_11g005150	chr11	445	1338	5199654-5200991	50.33	5.57	57.73	87.82	-0.22	O group	Similar to ZOX1: Zeatin O-xylosyltransferase
SMEL4_11g005160	chr11	477	1434	5204159-5205592	53.51	5.61	59.26	87.25	-0.253	O group	Similar to ZOG1: Zeatin O-glucosyltransferase
SMEL4_11g005170	chr11	478	1437	5205841-5207505	54.42	5.75	44.03	81.76	-0.355	O group	Similar to ZOG1: Zeatin O-glucosyltransferase
SMEL4_11g005180	chr11	472	1419	5218036-5219454	53.85	8.52	48.76	88.11	-0.203	O group	Similar to ZOG1: Zeatin O-glucosyltransferase
SMEL4_11g005200	chr11	285	858	5221970-5222827	32.15	5.39	62.16	86.21	-0.295	O group	Similar to ZOX1: Zeatin O-xylosyltransferase
SMEL4_11g007280	chr11	469	1410	8285158-8286567	52.43	5.58	53.46	93.54	-0.195	O group	Similar to ZOG1: Zeatin O-glucosyltransferase
SMEL4_11g007290	chr11	456	1371	8292994-8294392	50.67	6.05	55.7	88.07	-0.211	O group	Similar to ZOX1: Zeatin O-xylosyltransferase
SMEL4_11g007300	chr11	475	1428	8295400-8296827	53.45	6.04	56.27	90.72	-0.212	O group	Similar to ZOG1: Zeatin O-glucosyltransferase
SMEL4_11g008480	chr11	474	1425	9921994-9923418	53.71	5.96	46.14	87.17	-0.366	O group	Similar to ZOG1: Zeatin O-glucosyltransferase
SMEL4_11g008520	chr11	474	1425	10045992-10047416	53.61	5.55	43.49	95.99	-0.237	O group	Similar to ZOG1: Zeatin O-glucosyltransferase
SMEL4_12g002500	chr12	477	1434	2958408-2960334	54.31	5.55	40.94	86.96	-0.223	O group	Similar to ZOG1: Zeatin O-glucosyltransferase
SMEL4_12g015730	chr12	495	1488	72676187-72677674	56.18	6.35	41.08	93.84	-0.155	O group	Similar to ZOX1: Zeatin O-xylosyltransferase
SMEL4_12g016300	chr12	915	2748	73496374-73500057	102.88	6.21	50.62	88.93	-0.197	O group	Similar to ZOG1: Zeatin O-glucosyltransferase
SMEL4_12g016310	chr12	470	1413	73507899-73509311	52.3	5.9	53.8	88.34	-0.167	O group	Similar to ZOG1: Zeatin O-glucosyltransferase
SMEL4_01g039540	chr1	585	1758	114103483-114114491	66.12	5.97	55.15	83.37	-0.113	OUTgroup	Similar to UGT80B1: Sterol 3-beta-glucosyltransferase UGT80B1
SMEL4_04g013930	chr4	670	2013	69727643-69741110	73.96	6.15	45.71	86.87	-0.217	OUTgroup	Similar to UGT80B1: Sterol 3-beta-glucosyltransferase UGT80B1
SMEL4_06g002420	chr6	705	2118	3170300-3183762	76.56	5.57	38.67	83.25	-0.227	OUTgroup	Similar to UGT80A2: Sterol 3-beta-glucosyltransferase UGT80A2
SMEL4_09g012230	chr9	561	1686	22215227-22226366	61.38	5.71	34.05	84.62	-0.222	OUTgroup	Similar to UGT80A2: Sterol 3-beta-glucosyltransferase UGT80A2
SMEL4_11g017300	chr11	240	723	81235534-81238407	26.51	5.85	34.17	76.38	-0.233	OUTgroup	Similar to UGT80A2: Sterol 3-beta-glucosyltransferase UGT80A2
SMEL4_02g007490	chr2	509	1530	6706040-6708455	58.13	5.8	45.55	101.28	-0.037	P group	Similar to UGT709C2: 7-deoxyloganetic acid glucosyltransferase
SMEL4_03g019210	chr3	476	1431	23734315-23736576	53.96	6.11	43.31	99.1	-0.041	P group	Similar to 7DLGT: 7-deoxyloganetic acid glucosyl transferase
SMEL4_03g019220	chr3	483	1452	23741659-23745333	54.89	5.73	49.02	98.84	-0.093	P group	Similar to UGT709C2: 7-deoxyloganetic acid glucosyltransferase
SMEL4_05g000750	chr5	528	1587	950668-953578	60.17	6.55	46.27	91.53	-0.197	P group	Similar to 7DLGT: 7-deoxyloganetic acid glucosyl transferase
SMEL4_10g015780	chr10	600	1803	29754602-29757928	67.9	5.1	42.45	98.7	0.028	P group	Similar to UGT709C2: 7-deoxyloganetic acid glucosyltransferase
SMEL4_10g015800	chr10	470	1413	29918902-29920981	52.95	5.73	34.38	97.28	-0.048	P group	Similar to UGT709C2: 7-deoxyloganetic acid glucosyltransferase
SMEL4_11g003030	chr11	465	1398	3032582-3035290	52.42	5.5	45.6	96.56	-0.022	P group	Similar to UGT709C2: 7-deoxyloganetic acid glucosyltransferase
SMEL4_02g003190	chr2	460	1383	2646033-2647415	51.08	5.19	46.84	95.17	-0.087	R group	Similar to CGT: UDP-glycosyltransferase 13
SMEL4_02g003220	chr2	455	1368	2659533-2660900	50.6	5.65	50.07	96.66	-0.042	R group	Similar to UGT708C1: UDP-glycosyltransferase 708C1
