# Supplementary material for: Systematic analysis of the UDP-glucosyltransferase family: discovery of a member involved in rutin biosynthesis in Solanum melongena
Source: Front Plant Sci. 2023 Dec 22;14:1310080. doi: 10.3389/fpls.2023.1310080 (PMC10774229; doi:10.3389/fpls.2023.1310080)
Supplement: Supplementary file 3 [file Table_2.xlsx]

## Sheet: Sheet1
Supplementary Table 2 Primer sequences
Gene ID	Rename	qPCR-primer F	qPCR-primer R
SMEL4_02g011650	SmUGT71BA3	ACTCAGACTCAAGCTCGGGA	GCAGGGGAGGCAAAGTAGAG
SMEL4_01g024550	SmUGT72B88	CGGTTCAGATTCCGGGTTGT	CGGCTTACCGGGTTCTTCTT
SMEL4_01g033280	SmUGT73A69	GCCAAACTCGTTGCTTCTCG	TCAGGCAAGTCGTTCTCCAC
SMEL4_09g001380	SmUGT75L62	TTTGCCACTAGCGTTTTCGC	GGGACCCACGGCTTCTTATC
SMEL4_03g006600	SmUGT89B2	GGACGAGCATGAGATAGCCC	TACGAACGCTGCCAAATCCT
	Forward	Reverse
PEAQ-EGFP-SmUGT89B	ctgcccaaattcgcgaccggtATGTCTGAAAATCGCCCTCATG	gcccttgctcaccataccggtCAGTTTGATTTTTGTAGCCTCCTCC
1300-SmUGT89B2	atttggagaggacagggtaccATGTCTGAAAATCGCCCTCATG	cgaactagtgtcgactctagaCAGTTTGATTTTTGTAGCCTCCTCC
pTRV2-SmUGT89B2	gtgagtaaggttaccgaattcCGGAATTCCTCATCTTTCCTTATCCAGCAC	cgtgagctcggtaccggatccGGGGTACCGAACGGAACCCATTAGCG
