# Supplementary material for: Systematic analysis of the UDP-glucosyltransferase family: discovery of a member involved in rutin biosynthesis in Solanum melongena
Source: Front Plant Sci. 2023 Dec 22;14:1310080. doi: 10.3389/fpls.2023.1310080 (PMC10774229; doi:10.3389/fpls.2023.1310080)
Supplement: Supplementary file 5 [file Table_4.xlsx]

## Sheet: Sheet1
Supplementary Table 4 Expression values (FPKM) of rutin biosynthesis genes and SmUGTs in different developmental stages of eggplant fruit
	Fruits 1 cm	Fruits (stage 1)	Fruits 6 cm	Fruit stage 2 (skin + flesh)	Fruit stage 3 (skin + flesh)
PAL 3	312.792	347.619	200.787	353.166	1358.53
4CL2	2.73049	4.14192	2.38464	3.32037	13.8562
CHS1	10.4843	13.6491	8.95989	11.4087	976.066
CHI 1	20.2188	24.8109	31.5621	28.5008	204.105
F3H	69.8093	80.3955	100.006	119.635	349.168
F3'H 1	2.48559	2.15585	0.928144	2.21715	4.60808
F3'H 2	11.7554	18.2709	26.8197	73.1984	2057.22
F3'5'H	26.5375	29.8036	39.7841	57.2256	0.688156
FLS 1	2.52984	6.1796	3.42005	3.54056	2146.31
CHS 3	53.7654	87.1372	55.8908	65.6105	321.263
SMEL4_05g018460	4.66133	2.07191	3.39415	6.07293	0.0562512
SMEL4_10g006900	0.860761	0.280295	0.125857	0.106425	0.450676
SMEL4_05g020290	20.2413	19.0615	24.7755	23.8982	29.7191
SMEL4_10g001730	1.97153	1.70383	1.76018	2.38378	14.3151
SMEL4_07g000560	0.2121	0.367374	0.0823848	0.17025	0
SMEL4_04g020920	3.69868	6.79231	4.75786	8.29323	5.54705
SMEL4_12g016300	8.76823	13.6224	9.59134	7.30408	10.9245
SMEL4_03g021710	1.39406	3.09113	3.62083	0.620027	0.0497272
SMEL4_03g021700	0.0833282	0.0805663	0.108239	0.0406561	0
SMEL4_08g006420	18.0097	29.235	7.12851	12.2106	3.01152
SMEL4_01g033270	1.25902	1.78497	1.97529	15.0329	1.21268
SMEL4_10g004620	16.7588	24.2185	28.9486	49.7906	1.76271
SMEL4_02g021030	3.15181	3.35847	2.2131	2.16405	0.593794
SMEL4_08g023760	0.123195	0.0356523	0.127821	4.57378	0.424161
SMEL4_07g000640	2.18864	2.7629	1.71788	0.330427	0.0294849
SMEL4_08g023730	0.277622	0.486102	0.923671	0.665229	0.588811
SMEL4_08g023780	0.207961	0.136214	0.5868	0.303193	0.203858
SMEL4_05g020300	4.96362	3.83805	5.19263	7.22745	7.74379
SMEL4_04g016520	0.546986	0.618172	1.22524	0.111328	0.0277647
SMEL4_06g002040	3.44567	3.91683	6.78084	1.13817	0.285035
SMEL4_01g030370	0.179661	0.17398	0.272559	0.131613	13.7797
SMEL4_08g023750	0.173694	0.0858478	0.0763457	0.730162	0.0551173
SMEL4_10g006890	11.8279	9.77989	7.26819	3.48105	0.0613264
SMEL4_06g003100	0	0.111218	0	0	0
SMEL4_08g023740	1.11748	1.34941	1.24347	2.66631	0.0483522
SMEL4_10g006940	0.497141	0.621489	0.231516	1.40823	0.196136
SMEL4_08g006410	3.269	3.51949	1.84066	3.68668	4.25693
SMEL4_04g016530	2.28338	1.7657	1.04099	0.0868833	0.0541303
SMEL4_09g005600	0	0.0511405	0.0457266	0.154524	0
SMEL4_05g017240	11.0354	10.1642	10.4394	72.5456	0.286577
SMEL4_05g017250	2.78449	2.72358	2.28611	31.3828	0.213904
SMEL4_08g006460	0.671849	1.14502	0.987233	1.49743	3.43697
SMEL4_05g018450	2.27302	1.6359	2.86054	0.821611	3.86729
SMEL4_10g005770	1.07614	1.57453	0.677092	1.46639	0.627769
SMEL4_08g008190	3.71496	2.3505	3.38096	13.8185	5.41647
SMEL4_09g005620	9.5754	8.78116	7.85202	8.81935	2.5617
SMEL4_05g020340	0.817782	0.645379	0.399594	0.675209	0.0939042
SMEL4_07g003760	0.0411941	0.0603314	0	0	0
SMEL4_05g022670	35.7063	38.6759	59.811	75.0867	0.933536
SMEL4_09g001390	17.4131	35.3255	57.7688	119.22	68.2524
SMEL4_10g015780	0	0.0394508	0	0.0199112	0
SMEL4_04g016500	0.832041	0.129471	1.15909	0.74006	2.95649
SMEL4_05g015880	1.62208	3.36597	3.71417	21.6858	2.22501
SMEL4_01g033280 (SmUGT73A69)	4.18136	8.41492	6.39402	24.3071	199.056
SMEL4_05g018440	0.0691352	0.0503814	0.0450532	0	0
SMEL4_05g003060	0.164935	0.120782	0.0539199	0.151797	0
SMEL4_04g016480	15.6765	36.8131	36.815	18.4922	5.05871
SMEL4_05g000750	1.10924	1.45406	1.74843	2.20213	2.27914
SMEL4_04g016470	1.02824	4.47141	5.05958	1.34619	0.0492066
SMEL4_10g015800	0.108411	0.158188	0	0.21237	0.499461
SMEL4_09g001380 (SmUGT75L62)	3.70344	4.51137	12.4271	15.4239	59.5522
SMEL4_03g031380	0	0	0.107395	0	1.37936
SMEL4_05g000470	8.86744	14.8465	10.0645	16.5465	8.66916
SMEL4_11g003030	0	0.052548	0.0469747	0.0529116	0.0663597
SMEL4_05g003090	13.1595	14.274	14.4997	17.5047	29.3
SMEL4_04g016490	0	0.054566	0	0	0
SMEL4_10g002120	3.73617	4.9427	5.50529	19.3894	7.73201
SMEL4_12g001660	0.0313868	0	0	0	0.0287191
SMEL4_11g026380	0.464082	0	0.0505076	0.853254	0
SMEL4_01g033260	0.749427	0.624666	0.837685	3.64323	14.393
SMEL4_10g005040	0.235216	0.286655	0.870607	0.0576756	0
SMEL4_08g021060	0.614331	0.527294	0.518491	6.53037	22.1095
SMEL4_02g022300	1.45281	2.49118	3.41128	1.94786	0.167376
SMEL4_11g026780	0.392557	0.572611	0.511919	0.340734	2.33312
SMEL4_09g004290	2.07113	1.21018	2.65438	4.17991	401.173
SMEL4_05g004840	15.7401	13.3988	23.385	112.146	29.6876
SMEL4_10g001720	9.26066	11.0727	6.5342	9.49849	6.76499
SMEL4_08g022110	0.0343192	0.300062	0.134172	0.125951	0
SMEL4_01g023250	0	0.057331	0.0512122	0.374891	0.0362861
SMEL4_11g008520	9.51645	5.94954	0.933127	0.341598	0.362419
SMEL4_05g003170	6.09568	5.3057	5.69541	4.05868	37.9578
SMEL4_07g013320	16.252	25.3896	29.2623	28.1011	10.0358
SMEL4_01g030150	12.1257	10.6673	10.3964	22.7883	108.23
SMEL4_01g033250	0.472165	0.371027	0.0473789	0.133415	0
SMEL4_06g016760	2.7014	3.35672	1.95261	2.36027	2.82702
SMEL4_09g023250	6.82802	8.06163	7.66451	6.39931	5.43925
SMEL4_10g002140	0.958007	1.18541	1.35448	6.7856	84.1431
SMEL4_06g017180	8.99726	24.3316	24.0171	19.5616	1.10855
SMEL4_10g007400	0.0346512	0	0	0.127189	0
SMEL4_10g002160	0.0720924	0	0	0	0
SMEL4_11g005180	0.611247	0.262289	0.375158	3.38059	0
SMEL4_11g023090	0	0.0372841	0.0334094	0	0.0233648
SMEL4_06g016750	0.237391	0.197615	0.132557	0.174213	0.280312
SMEL4_01g032970	11.4695	14.6974	17.1623	47.4923	26.9522
SMEL4_01g024550 (SmUGT72B88)	34.7948	21.2907	21.361	65.185	79.5889
SMEL4_11g023080	1.71451	1.32002	1.56514	1.95972	4.09052
SMEL4_10g007230	0.711967	0.103846	0.603465	0.339874	0.1311
SMEL4_10g001750	0.394523	0.104646	0.233876	0.237093	0
SMEL4_05g005370	4.27581	4.28693	2.66278	4.38996	2.99758
SMEL4_03g019210	2.00561	3.4441	3.20143	1.38047	0.0555294
SMEL4_01g033210	0.244928	0.20405	0.136839	0.745014	0.96557
SMEL4_07g013300	26.6072	25.2847	25.5576	53.7989	4.76948
SMEL4_06g014800	4.55194	6.03085	2.78646	3.01229	6.68812
SMEL4_03g006100	2.88891	3.22566	1.70075	5.03565	0.58349
SMEL4_01g033220	1.71869	2.09676	0.914531	10.8682	0.0322685
SMEL4_09g023830	0.207405	0.201526	0.0450532	0.60901	0.540219
SMEL4_12g010060	0	0	0	0.0217208	0.0270652
SMEL4_02g011650 (SmUGT71BA3)	13.7189	9.54253	9.12286	11.9636	25.2967
SMEL4_01g001190	9.66601	8.21137	15.711	16.8459	40.5113
SMEL4_11g026400	0.0751164	0.10972	0.0490238	0	0.346795
SMEL4_11g007280	3.98513	3.96497	2.64639	12.7217	86.0693
SMEL4_11g026390	0.0388834	0	0.0507871	0.714972	0
SMEL4_11g005170	0.318801	0.154978	0.184747	0.884435	0.130417
SMEL4_10g007390	0.58907	1.46468	0.948445	6.69012	24.977
SMEL4_02g007490	7.18987	4.23005	1.72859	1.9478	6.7813
SMEL4_05g002430	0.0699794	0.102025	0.0456129	0	0
SMEL4_01g013380	0.187791	0.10972	0.0980477	0.0552155	0.0346795
SMEL4_11g005110	0.368814	0.753826	0.481242	1.05698	11.1247
SMEL4_10g011270	40.4728	53.377	40.1254	32.0458	29.4711
SMEL4_11g005090	1.66571	1.65872	1.45246	4.87243	5.93091
SMEL4_11g026350	0.0348479	0.0508003	0.499673	4.86103	0.0320485
SMEL4_11g007290	0	0	0	0	0.0345838
SMEL4_12g016310	84.9584	127.447	75.8411	47.7301	48.0148
SMEL4_09g023240	13.8684	14.9682	18.1679	15.2497	58.6948
SMEL4_10g022590	3.5487	4.95847	3.56837	5.37988	42.1186
SMEL4_11g005200	2.1682	1.11327	1.16726	0.858313	0.327428
SMEL4_05g002420	0.035248	0	0.0459555	0.0258828	0.129742
SMEL4_02g003220	2.21593	4.22422	2.2551	2.56752	1.83801
SMEL4_11g005130	1.26162	1.78817	0.470148	0.847307	0
SMEL4_11g005160	2.91183	4.92012	4.58403	9.17956	19.9078
SMEL4_04g001050	5.05327	3.0122	2.04215	3.03701	3.53245
SMEL4_12g002500	10.4534	10.194	10.1177	9.65151	65.7313
SMEL4_08g022580	0.860104	0.51453	0.766045	0.37385	1.84525
SMEL4_09g023290	0.159733	0	0.0415831	0.0702719	0.0292554
SMEL4_06g024550	0.136297	0	0.133198	0.525163	0.0626028
SMEL4_05g020960	0.215194	0	0	0.210749	0.561579
SMEL4_03g006600 (SmUGT89B2)	16.4452	22.4965	29.0098	30.8025	43.9334
SMEL4_06g028520	9.40132	9.14908	10.3844	9.7575	0.798104
SMEL4_04g022450	0.446929	0.41355	0.294364	0.496862	0.212075
SMEL4_04g014600	0	0	0	0	0.762949
SMEL4_11g005150	22.2545	22.1005	12.7937	10.523	5.8493
SMEL4_11g008480	0.0715523	0.156567	0.279938	0.499259	4.87619
SMEL4_02g017850	0.143463	1.09878	1.59036	0.28978	0.693715
SMEL4_02g025040	0.461631	0.155372	0.0463033	0	0
SMEL4_02g025050	0.160809	0	0.0418677	0	0.824929
SMEL4_04g023500	0	0	0	0.0275343	0
SMEL4_11g026480	1.06795	0.207691	0.928408	1.09805	0.589948
SMEL4_01g025760	0.114171	0	0	0	0
SMEL4_07g013480	52.5311	79.8597	22.6058	27.1835	12.9197
SMEL4_03g019220	0.151512	0.132084	0.315286	0.11101	0.0276829
SMEL4_06g024560	0.102223	0.297867	0.177597	0.850264	2.1285
SMEL4_11g026770	0.070323	0	0.137522	0.258182	0.0323518
SMEL4_08g026410	7.63006	6.11932	14.5006	30.074	40.7569
SMEL4_09g000430	0.0340203	0.148692	0.0443279	0.0749027	0
SMEL4_09g005630	0.188141	0	0	0	0
SMEL4_02g021910	5.05814	4.24791	8.2795	8.84688	11.8861
SMEL4_10g002130	1.04066	1.68936	1.93679	3.66592	0.199394
SMEL4_05g006600	0.144548	0.369106	0.0471356	0.371647	0.0332974
SMEL4_05g002120	0	0.117304	0.0523813	0.0294948	0
SMEL4_11g026470	0	0	0	0.0568654	0.0744309
SMEL4_11g026460	0.375582	1.9201	1.76486	1.408	3.12115
SMEL4_11g026790	0	0	0.0515311	0	0.25087
SMEL4_11g026760	2.16395	1.73992	1.30544	1.91849	0.873923
SMEL4_03g006580	1.52497	2.01925	2.7662	1.4788	3.37671
SMEL4_02g021900	0.0396365	0	0	0.0874878	5.213
SMEL4_06g024520	0.302354	0.44036	0.350114	0.0986024	0
SMEL4_01g024360	0.0215612	0.0311293	0	0	0
SMEL4_10g021730	1.08411	1.31824	1.08412	1.53968	5.66055
SMEL4_06g024540	0.0688031	0.100267	0	0.0252517	0
SMEL4_04g004470	0.111505	0	0	0	0
SMEL4_04g004460	0	0	0.0485057	0	0.857496
SMEL4_02g003190	1.48289	2.2735	1.83836	2.31579	1.47087
SMEL4_05g016010	28.7286	44.117	21.8061	41.4914	2.38474
SMEL4_10g010970	36.4096	23.4198	24.0538	34.998	11.2511
SMEL4_11g001250	3.73928	3.86286	3.67625	5.83772	17.4539
SMEL4_04g019940	0.0397465	0.116299	0.0519367	0.029245	0.147276
SMEL4_04g013930	18.7949	23.1482	28.0839	26.3754	32.7072
SMEL4_11g017300	3.18477	5.21422	2.99335	3.7513	6.33528
SMEL4_09g012230	18.4615	18.918	32.6955	28.7304	109.959
SMEL4_11g005120	0.570706	2.06268	0.414693	0.70883	0
SMEL4_01g039540	4.52323	4.62833	4.11775	3.97287	3.9206
SMEL4_06g002420	53.0442	64.573	78.1801	70.9799	27.5551
